# Supplementary material for: Hepatic AhR Activation by TCDD Induces Obesity and Steatosis via Hepatic Plasminogen Activator Inhibitor-1 (PAI-1)
Source: Int J Mol Sci. 2025 Aug 30;26(17):8452. doi: 10.3390/ijms26178452 (PMC12428968; doi:10.3390/ijms26178452)
Supplement: Supplementary file 1 [file ijms-26-08452-s001.zip]

Archive with 1 entries (1 files):
- ijms-3777914-supplementary.pdf
